# Supplementary material for: Characterization of a Fungal Virus Representing a Novel Genus in the Family Alphaflexiviridae
Source: Viruses. 2023 Jan 25;15(2):339. doi: 10.3390/v15020339 (PMC9967154; doi:10.3390/v15020339)
Supplement: Supplementary file 1 [file viruses-15-00339-s001.zip]

Archive with 1 entries (1 files):
- viruses-2126814-supplementary.pdf
